# Supplementary material for: Relationship between pancreatic cancer resection rate and survival at population level: systematic review
Source: BJS Open. 2025 Mar 25;9(2):zraf007. doi: 10.1093/bjsopen/zraf007 (PMC11934921; doi:10.1093/bjsopen/zraf007)
Supplement: zraf007_Supplementary_Data [file zraf007_supplementary_data.zip]

Archive with 3 entries (3 files):
- PRISMA flow chart.jpg
- PRISMA-2009-checklist.doc
- Supplementary_Material.docx
